# Supplementary material for: CNT:TiO2-Doped Spiro-MeOTAD/Selenium Foam Heterojunction for High-Stability Self-Powered Broadband Photodetector
Source: Nanomaterials (Basel). 2025 Jun 12;15(12):916. doi: 10.3390/nano15120916 (PMC12195885; doi:10.3390/nano15120916)
Supplement: Supplementary file 1 [file nanomaterials-15-00916-s001.zip]

Archive with 1 entries (1 files):
- nanomaterials-3648851-supplementary.pdf
